# Supplementary material for: A biome-wide experiment to assess the effects of propagule size and treatment on the survival of Portulacaria afra (spekboom) truncheons planted to restore degraded subtropical thicket of South Africa
Source: PLoS One. 2021 Apr 22;16(4):e0250256. doi: 10.1371/journal.pone.0250256 (PMC8061913; doi:10.1371/journal.pone.0250256)
Supplement: S1 Data — (CSV) [file pone.0250256.s002.csv]

	plot	trtmnt	lat	lon	pcAlive
263	P0011	1	-33.4336399008	25.3736152221	32.6530612244898
269	P0011	1	-33.4336399008	25.3736152221	32.6530612244898
274	P0011	1	-33.4336399008	25.3736152221	20.4081632653061
279	P0011	1	-33.4336399008	25.3736152221	40.8163265306122
273	P0011	2	-33.4336399008	25.3736152221	44.8979591836735
285	P0011	2	-33.4336399008	25.3736152221	36.734693877551
290	P0011	2	-33.4336399008	25.3736152221	38.7755102040816
299	P0011	2	-33.4336399008	25.3736152221	40.8163265306122
270	P0011	3	-33.4336399008	25.3736152221	52
295	P0011	3	-33.4336399008	25.3736152221	68
298	P0011	3	-33.4336399008	25.3736152221	36
292	P0011	4	-33.4336399008	25.3736152221	50
294	P0011	4	-33.4336399008	25.3736152221	37.5
297	P0011	4	-33.4336399008	25.3736152221	50
300	P0011	4	-33.4336399008	25.3736152221	64.5833333333333
266	P0011	5	-33.4336399008	25.3736152221	66.6666666666667
271	P0011	5	-33.4336399008	25.3736152221	66.6666666666667
283	P0011	5	-33.4336399008	25.3736152221	45.8333333333333
287	P0011	5	-33.4336399008	25.3736152221	62.5
260	P0011	6	-33.4336399008	25.3736152221	36.734693877551
267	P0011	6	-33.4336399008	25.3736152221	38.7755102040816
282	P0011	7	-33.4336399008	25.3736152221	8.33333333333333
284	P0011	7	-33.4336399008	25.3736152221	28.5714285714286
259	P0011	8	-33.4336399008	25.3736152221	12.5
278	P0011	8	-33.4336399008	25.3736152221	18.75
8630	P0013	1	-32.8578680288	24.6745189838	38.7755102040816
8631	P0013	1	-32.8578680288	24.6745189838	48.9795918367347
8632	P0013	1	-32.8578680288	24.6745189838	38.7755102040816
8633	P0013	1	-32.8578680288	24.6745189838	26.530612244898
8642	P0013	2	-32.8578680288	24.6745189838	32.6530612244898
8643	P0013	2	-32.8578680288	24.6745189838	28.5714285714286
8644	P0013	2	-32.8578680288	24.6745189838	22.4489795918367
8645	P0013	2	-32.8578680288	24.6745189838	22.4489795918367
8611	P0013	3	-32.8578680288	24.6745189838	58.3333333333333
8612	P0013	3	-32.8578680288	24.6745189838	45.8333333333333
8613	P0013	3	-32.8578680288	24.6745189838	41.6666666666667
8634	P0013	4	-32.8578680288	24.6745189838	34.6938775510204
8635	P0013	4	-32.8578680288	24.6745189838	40.8163265306122
8636	P0013	4	-32.8578680288	24.6745189838	36.734693877551
8637	P0013	4	-32.8578680288	24.6745189838	32.6530612244898
8622	P0013	5	-32.8578680288	24.6745189838	51.0204081632653
8623	P0013	5	-32.8578680288	24.6745189838	48.9795918367347
8624	P0013	5	-32.8578680288	24.6745189838	42.8571428571429
8625	P0013	5	-32.8578680288	24.6745189838	34.6938775510204
8603	P0013	6	-32.8578680288	24.6745189838	6.25
8604	P0013	6	-32.8578680288	24.6745189838	6.25
8605	P0013	7	-32.8578680288	24.6745189838	18.75
8606	P0013	7	-32.8578680288	24.6745189838	4.16666666666667
8620	P0013	8	-32.8578680288	24.6745189838	20.4081632653061
8621	P0013	8	-32.8578680288	24.6745189838	16.3265306122449
8676	P0014	1	-33.238247009	24.8277519923	65.3061224489796
8677	P0014	1	-33.238247009	24.8277519923	55.1020408163265
8678	P0014	1	-33.238247009	24.8277519923	77.5510204081633
8679	P0014	1	-33.238247009	24.8277519923	65.3061224489796
8685	P0014	2	-33.238247009	24.8277519923	55.1020408163265
8686	P0014	2	-33.238247009	24.8277519923	55.1020408163265
8687	P0014	2	-33.238247009	24.8277519923	46.9387755102041
8688	P0014	2	-33.238247009	24.8277519923	14.2857142857143
8680	P0014	3	-33.238247009	24.8277519923	88
8681	P0014	3	-33.238247009	24.8277519923	84
8682	P0014	3	-33.238247009	24.8277519923	80
8654	P0014	4	-33.238247009	24.8277519923	45.8333333333333
8655	P0014	4	-33.238247009	24.8277519923	22.9166666666667
8656	P0014	4	-33.238247009	24.8277519923	25
8657	P0014	4	-33.238247009	24.8277519923	27.0833333333333
8666	P0014	5	-33.238247009	24.8277519923	48.9795918367347
8667	P0014	5	-33.238247009	24.8277519923	42.8571428571429
8668	P0014	5	-33.238247009	24.8277519923	55.1020408163265
8669	P0014	5	-33.238247009	24.8277519923	65.3061224489796
8660	P0014	6	-33.238247009	24.8277519923	31.25
8661	P0014	6	-33.238247009	24.8277519923	12.2448979591837
8670	P0014	7	-33.238247009	24.8277519923	44.8979591836735
8671	P0014	7	-33.238247009	24.8277519923	48.9795918367347
8683	P0014	8	-33.238247009	24.8277519923	34.6938775510204
8684	P0014	8	-33.238247009	24.8277519923	28.5714285714286
8697	P0015	1	-32.858458	24.716267	50
8698	P0015	1	-32.858458	24.716267	47.9166666666667
8699	P0015	1	-32.858458	24.716267	39.5833333333333
8700	P0015	1	-32.858458	24.716267	37.5
8693	P0015	2	-32.858458	24.716267	52.0833333333333
8694	P0015	2	-32.858458	24.716267	56.25
8695	P0015	2	-32.858458	24.716267	54.1666666666667
8696	P0015	2	-32.858458	24.716267	54.1666666666667
8727	P0015	3	-32.858458	24.716267	56
8728	P0015	3	-32.858458	24.716267	56
8729	P0015	3	-32.858458	24.716267	56
8705	P0015	4	-32.858458	24.716267	36.734693877551
8706	P0015	4	-32.858458	24.716267	38.7755102040816
8707	P0015	4	-32.858458	24.716267	34.6938775510204
8708	P0015	4	-32.858458	24.716267	38.7755102040816
8723	P0015	5	-32.858458	24.716267	40.8163265306122
8724	P0015	5	-32.858458	24.716267	48.9795918367347
8725	P0015	5	-32.858458	24.716267	36.734693877551
8726	P0015	5	-32.858458	24.716267	46.9387755102041
8721	P0015	6	-32.858458	24.716267	30.6122448979592
8722	P0015	6	-32.858458	24.716267	30.6122448979592
8730	P0015	7	-32.858458	24.716267	28.5714285714286
8731	P0015	7	-32.858458	24.716267	10.2040816326531
8713	P0015	8	-32.858458	24.716267	18.3673469387755
8714	P0015	8	-32.858458	24.716267	14.2857142857143
8761	P0017	1	-32.780644	24.289124	45.8333333333333
8762	P0017	1	-32.780644	24.289124	43.75
8763	P0017	1	-32.780644	24.289124	45.8333333333333
8764	P0017	1	-32.780644	24.289124	39.5833333333333
8753	P0017	2	-32.780644	24.289124	52.0833333333333
8754	P0017	2	-32.780644	24.289124	52.0833333333333
8755	P0017	2	-32.780644	24.289124	43.75
8756	P0017	2	-32.780644	24.289124	52.0833333333333
8732	P0017	3	-32.780644	24.289124	16
8773	P0017	3	-32.780644	24.289124	8
8774	P0017	3	-32.780644	24.289124	0
8765	P0017	4	-32.780644	24.289124	6.25
8766	P0017	4	-32.780644	24.289124	24.4897959183673
8767	P0017	4	-32.780644	24.289124	30.6122448979592
8768	P0017	4	-32.780644	24.289124	22.4489795918367
8739	P0017	5	-32.780644	24.289124	46.9387755102041
8740	P0017	5	-32.780644	24.289124	44.8979591836735
8741	P0017	5	-32.780644	24.289124	46.9387755102041
8742	P0017	5	-32.780644	24.289124	36.734693877551
8749	P0017	6	-32.780644	24.289124	44.8979591836735
8750	P0017	6	-32.780644	24.289124	32.6530612244898
8751	P0017	7	-32.780644	24.289124	25
8752	P0017	7	-32.780644	24.289124	35.4166666666667
8737	P0017	8	-32.780644	24.289124	14.2857142857143
8738	P0017	8	-32.780644	24.289124	24.4897959183673
654	P0031	1	-32.6279508322	25.4156443477	61.2244897959184
670	P0031	1	-32.6279508322	25.4156443477	59.1836734693878
682	P0031	1	-32.6279508322	25.4156443477	51.0204081632653
689	P0031	1	-32.6279508322	25.4156443477	44.8979591836735
651	P0031	2	-32.6279508322	25.4156443477	71.4285714285714
659	P0031	2	-32.6279508322	25.4156443477	67.3469387755102
662	P0031	2	-32.6279508322	25.4156443477	61.2244897959184
668	P0031	2	-32.6279508322	25.4156443477	71.4285714285714
649	P0031	3	-32.6279508322	25.4156443477	72
657	P0031	3	-32.6279508322	25.4156443477	80
665	P0031	3	-32.6279508322	25.4156443477	80
653	P0031	4	-32.6279508322	25.4156443477	68.75
658	P0031	4	-32.6279508322	25.4156443477	60.4166666666667
666	P0031	4	-32.6279508322	25.4156443477	52.0833333333333
679	P0031	4	-32.6279508322	25.4156443477	63.265306122449
663	P0031	5	-32.6279508322	25.4156443477	71.4285714285714
673	P0031	5	-32.6279508322	25.4156443477	59.1836734693878
674	P0031	5	-32.6279508322	25.4156443477	53.0612244897959
675	P0031	5	-32.6279508322	25.4156443477	63.265306122449
672	P0031	6	-32.6279508322	25.4156443477	40.8163265306122
688	P0031	6	-32.6279508322	25.4156443477	42.8571428571429
656	P0031	7	-32.6279508322	25.4156443477	47.9166666666667
661	P0031	7	-32.6279508322	25.4156443477	35.4166666666667
650	P0031	8	-32.6279508322	25.4156443477	41.6666666666667
655	P0031	8	-32.6279508322	25.4156443477	29.1666666666667
701	P0032	1	-33.4764583502	25.3419975098	43.75
706	P0032	1	-33.4764583502	25.3419975098	39.5833333333333
709	P0032	1	-33.4764583502	25.3419975098	50
715	P0032	1	-33.4764583502	25.3419975098	41.6666666666667
692	P0032	2	-33.4764583502	25.3419975098	41.6666666666667
697	P0032	2	-33.4764583502	25.3419975098	31.25
703	P0032	2	-33.4764583502	25.3419975098	45.8333333333333
710	P0032	2	-33.4764583502	25.3419975098	35.4166666666667
691	P0032	3	-33.4764583502	25.3419975098	56
694	P0032	3	-33.4764583502	25.3419975098	32
696	P0032	3	-33.4764583502	25.3419975098	64
725	P0032	4	-33.4764583502	25.3419975098	18.75
726	P0032	4	-33.4764583502	25.3419975098	22.9166666666667
727	P0032	4	-33.4764583502	25.3419975098	39.5833333333333
731	P0032	4	-33.4764583502	25.3419975098	39.5833333333333
690	P0032	5	-33.4764583502	25.3419975098	30.6122448979592
693	P0032	5	-33.4764583502	25.3419975098	34.6938775510204
708	P0032	5	-33.4764583502	25.3419975098	69.3877551020408
723	P0032	5	-33.4764583502	25.3419975098	83.6734693877551
695	P0032	6	-33.4764583502	25.3419975098	0
698	P0032	6	-33.4764583502	25.3419975098	4.16666666666667
702	P0032	7	-33.4764583502	25.3419975098	20.4081632653061
712	P0032	7	-33.4764583502	25.3419975098	24.4897959183673
700	P0032	8	-33.4764583502	25.3419975098	48.9795918367347
705	P0032	8	-33.4764583502	25.3419975098	38.7755102040816
823	P0035	1	-33.49759	25.146471	91.8367346938776
834	P0035	1	-33.49759	25.146471	81.6326530612245
840	P0035	1	-33.49759	25.146471	63.265306122449
853	P0035	1	-33.49759	25.146471	61.2244897959184
825	P0035	2	-33.49759	25.146471	77.0833333333333
827	P0035	2	-33.49759	25.146471	89.7959183673469
830	P0035	2	-33.49759	25.146471	69.3877551020408
831	P0035	2	-33.49759	25.146471	61.2244897959184
841	P0035	3	-33.49759	25.146471	92
849	P0035	3	-33.49759	25.146471	88
854	P0035	3	-33.49759	25.146471	100
855	P0035	4	-33.49759	25.146471	73.469387755102
858	P0035	4	-33.49759	25.146471	61.2244897959184
859	P0035	4	-33.49759	25.146471	57.1428571428571
861	P0035	4	-33.49759	25.146471	61.2244897959184
836	P0035	5	-33.49759	25.146471	79.1666666666667
851	P0035	5	-33.49759	25.146471	83.3333333333333
856	P0035	5	-33.49759	25.146471	81.25
860	P0035	5	-33.49759	25.146471	68.75
820	P0035	6	-33.49759	25.146471	46.9387755102041
822	P0035	6	-33.49759	25.146471	46.9387755102041
844	P0035	7	-33.49759	25.146471	35.4166666666667
845	P0035	7	-33.49759	25.146471	47.9166666666667
819	P0035	8	-33.49759	25.146471	100
826	P0035	8	-33.49759	25.146471	79.5918367346939
8849	P0038	1	-32.8859009687	24.5435509924	47.9166666666667
8850	P0038	1	-32.8859009687	24.5435509924	39.5833333333333
8853	P0038	1	-32.8859009687	24.5435509924	27.0833333333333
8854	P0038	1	-32.8859009687	24.5435509924	24.4897959183673
8828	P0038	2	-32.8859009687	24.5435509924	40.8163265306122
8829	P0038	2	-32.8859009687	24.5435509924	35.4166666666667
8830	P0038	2	-32.8859009687	24.5435509924	30.6122448979592
8831	P0038	2	-32.8859009687	24.5435509924	57.1428571428571
8819	P0038	3	-32.8859009687	24.5435509924	20
8820	P0038	3	-32.8859009687	24.5435509924	20
8821	P0038	3	-32.8859009687	24.5435509924	32
8847	P0038	4	-32.8859009687	24.5435509924	27.0833333333333
8848	P0038	4	-32.8859009687	24.5435509924	4.16666666666667
8851	P0038	4	-32.8859009687	24.5435509924	20.8333333333333
8852	P0038	4	-32.8859009687	24.5435509924	31.25
8818	P0038	5	-32.8859009687	24.5435509924	8
8855	P0038	5	-32.8859009687	24.5435509924	4
8856	P0038	5	-32.8859009687	24.5435509924	8.16326530612245
8857	P0038	5	-32.8859009687	24.5435509924	10.2040816326531
8838	P0038	6	-32.8859009687	24.5435509924	36.734693877551
8839	P0038	6	-32.8859009687	24.5435509924	40.8163265306122
8840	P0038	7	-32.8859009687	24.5435509924	36.734693877551
8841	P0038	7	-32.8859009687	24.5435509924	30.6122448979592
8832	P0038	8	-32.8859009687	24.5435509924	46.9387755102041
8833	P0038	8	-32.8859009687	24.5435509924	63.265306122449
1165	P0054	1	-33.4613088984	25.5964466091	39.5833333333333
1169	P0054	1	-33.4613088984	25.5964466091	50
1172	P0054	1	-33.4613088984	25.5964466091	52.0833333333333
1173	P0054	1	-33.4613088984	25.5964466091	39.5833333333333
1193	P0054	2	-33.4613088984	25.5964466091	22.9166666666667
1197	P0054	2	-33.4613088984	25.5964466091	35.4166666666667
1199	P0054	2	-33.4613088984	25.5964466091	12.5
1205	P0054	2	-33.4613088984	25.5964466091	16.6666666666667
1186	P0054	3	-33.4613088984	25.5964466091	32
1196	P0054	3	-33.4613088984	25.5964466091	48
1202	P0054	3	-33.4613088984	25.5964466091	20
1176	P0054	4	-33.4613088984	25.5964466091	28.5714285714286
1184	P0054	4	-33.4613088984	25.5964466091	16.3265306122449
1194	P0054	4	-33.4613088984	25.5964466091	20.4081632653061
1203	P0054	4	-33.4613088984	25.5964466091	22.4489795918367
1166	P0054	5	-33.4613088984	25.5964466091	8.16326530612245
1190	P0054	5	-33.4613088984	25.5964466091	10.2040816326531
1195	P0054	5	-33.4613088984	25.5964466091	20.4081632653061
1204	P0054	5	-33.4613088984	25.5964466091	6.12244897959184
1180	P0054	6	-33.4613088984	25.5964466091	8.33333333333333
1192	P0054	6	-33.4613088984	25.5964466091	0
1174	P0054	7	-33.4613088984	25.5964466091	22.4489795918367
1177	P0054	7	-33.4613088984	25.5964466091	16.3265306122449
1189	P0054	8	-33.4613088984	25.5964466091	29.1666666666667
1201	P0054	8	-33.4613088984	25.5964466091	20.8333333333333
1214	P0055	1	-32.429557	24.686454	28.5714285714286
1219	P0055	1	-32.429557	24.686454	40.8163265306122
1226	P0055	1	-32.429557	24.686454	42.8571428571429
1244	P0055	1	-32.429557	24.686454	26.530612244898
1207	P0055	2	-32.429557	24.686454	37.5
1210	P0055	2	-32.429557	24.686454	39.5833333333333
1213	P0055	2	-32.429557	24.686454	31.25
1228	P0055	2	-32.429557	24.686454	39.5833333333333
1216	P0055	3	-32.429557	24.686454	41.6666666666667
1233	P0055	3	-32.429557	24.686454	37.5
1236	P0055	3	-32.429557	24.686454	29.1666666666667
1218	P0055	4	-32.429557	24.686454	20.8333333333333
1234	P0055	4	-32.429557	24.686454	41.6666666666667
1237	P0055	4	-32.429557	24.686454	42.8571428571429
1239	P0055	4	-32.429557	24.686454	32.6530612244898
1224	P0055	5	-32.429557	24.686454	34.6938775510204
1225	P0055	5	-32.429557	24.686454	42.8571428571429
1227	P0055	5	-32.429557	24.686454	28.5714285714286
1235	P0055	5	-32.429557	24.686454	28.5714285714286
1232	P0055	6	-32.429557	24.686454	14.2857142857143
1238	P0055	6	-32.429557	24.686454	16.3265306122449
1229	P0055	7	-32.429557	24.686454	29.1666666666667
1230	P0055	7	-32.429557	24.686454	12.5
1222	P0055	8	-32.429557	24.686454	33.3333333333333
1247	P0055	8	-32.429557	24.686454	16.6666666666667
1343	P0063	1	-33.335786	25.191788	61.2244897959184
1355	P0063	1	-33.335786	25.191788	59.1836734693878
1368	P0063	1	-33.335786	25.191788	67.3469387755102
1376	P0063	1	-33.335786	25.191788	72.9166666666667
1338	P0063	2	-33.335786	25.191788	52.0833333333333
1346	P0063	2	-33.335786	25.191788	54.1666666666667
1363	P0063	2	-33.335786	25.191788	83.6734693877551
1366	P0063	2	-33.335786	25.191788	85.7142857142857
1365	P0063	3	-33.335786	25.191788	79.1666666666667
1370	P0063	3	-33.335786	25.191788	58.3333333333333
1373	P0063	3	-33.335786	25.191788	58.3333333333333
1347	P0063	4	-33.335786	25.191788	81.6326530612245
1350	P0063	4	-33.335786	25.191788	81.6326530612245
1357	P0063	4	-33.335786	25.191788	46.9387755102041
1358	P0063	4	-33.335786	25.191788	59.1836734693878
1344	P0063	5	-33.335786	25.191788	75
1351	P0063	5	-33.335786	25.191788	70.8333333333333
1354	P0063	5	-33.335786	25.191788	77.0833333333333
1361	P0063	5	-33.335786	25.191788	31.25
1371	P0063	6	-33.335786	25.191788	18.3673469387755
1377	P0063	6	-33.335786	25.191788	38.7755102040816
1337	P0063	7	-33.335786	25.191788	41.6666666666667
1341	P0063	7	-33.335786	25.191788	31.25
1352	P0063	8	-33.335786	25.191788	34.6938775510204
1360	P0063	8	-33.335786	25.191788	30.6122448979592
1387	P0065	1	-33.5231833532	25.6097843125	20.4081632653061
1390	P0065	1	-33.5231833532	25.6097843125	18.3673469387755
1401	P0065	1	-33.5231833532	25.6097843125	14.2857142857143
1412	P0065	1	-33.5231833532	25.6097843125	12.2448979591837
1380	P0065	2	-33.5231833532	25.6097843125	2.04081632653061
1384	P0065	2	-33.5231833532	25.6097843125	6.12244897959184
1385	P0065	2	-33.5231833532	25.6097843125	8.16326530612245
1386	P0065	2	-33.5231833532	25.6097843125	10.2040816326531
1378	P0065	3	-33.5231833532	25.6097843125	20.8333333333333
1381	P0065	3	-33.5231833532	25.6097843125	37.5
1382	P0065	3	-33.5231833532	25.6097843125	37.5
1406	P0065	4	-33.5231833532	25.6097843125	10.2040816326531
1409	P0065	4	-33.5231833532	25.6097843125	18.3673469387755
1411	P0065	4	-33.5231833532	25.6097843125	20.4081632653061
1414	P0065	4	-33.5231833532	25.6097843125	12.2448979591837
1391	P0065	5	-33.5231833532	25.6097843125	20.8333333333333
1393	P0065	5	-33.5231833532	25.6097843125	10.4166666666667
1405	P0065	5	-33.5231833532	25.6097843125	14.5833333333333
1407	P0065	5	-33.5231833532	25.6097843125	6.25
1394	P0065	6	-33.5231833532	25.6097843125	29.1666666666667
1402	P0065	6	-33.5231833532	25.6097843125	22.9166666666667
1379	P0065	7	-33.5231833532	25.6097843125	10.4166666666667
1392	P0065	7	-33.5231833532	25.6097843125	8.33333333333333
1388	P0065	8	-33.5231833532	25.6097843125	4.16666666666667
1389	P0065	8	-33.5231833532	25.6097843125	6.25
1443	P0066	1	-33.5526426416	25.5597124994	20.4081632653061
1444	P0066	1	-33.5526426416	25.5597124994	26.530612244898
1445	P0066	1	-33.5526426416	25.5597124994	28.5714285714286
1459	P0066	1	-33.5526426416	25.5597124994	22.4489795918367
1431	P0066	2	-33.5526426416	25.5597124994	37.5
1434	P0066	2	-33.5526426416	25.5597124994	29.1666666666667
1442	P0066	2	-33.5526426416	25.5597124994	31.25
1455	P0066	2	-33.5526426416	25.5597124994	41.6666666666667
1440	P0066	3	-33.5526426416	25.5597124994	64
1441	P0066	3	-33.5526426416	25.5597124994	24
1456	P0066	3	-33.5526426416	25.5597124994	8
1436	P0066	4	-33.5526426416	25.5597124994	53.0612244897959
1437	P0066	4	-33.5526426416	25.5597124994	57.1428571428571
1438	P0066	4	-33.5526426416	25.5597124994	40.8163265306122
1439	P0066	4	-33.5526426416	25.5597124994	57.1428571428571
1423	P0066	5	-33.5526426416	25.5597124994	16.6666666666667
1458	P0066	5	-33.5526426416	25.5597124994	25
1460	P0066	5	-33.5526426416	25.5597124994	8.33333333333333
1461	P0066	5	-33.5526426416	25.5597124994	30.6122448979592
1429	P0066	6	-33.5526426416	25.5597124994	8.33333333333333
1433	P0066	6	-33.5526426416	25.5597124994	14.5833333333333
1432	P0066	7	-33.5526426416	25.5597124994	14.5833333333333
1446	P0066	7	-33.5526426416	25.5597124994	8.33333333333333
1453	P0066	8	-33.5526426416	25.5597124994	8.16326530612245
1454	P0066	8	-33.5526426416	25.5597124994	12.2448979591837
1465	P0067	1	-33.516003	25.592946	57.1428571428571
1470	P0067	1	-33.516003	25.592946	63.265306122449
1473	P0067	1	-33.516003	25.592946	63.265306122449
1482	P0067	1	-33.516003	25.592946	61.2244897959184
1472	P0067	2	-33.516003	25.592946	68.75
1474	P0067	2	-33.516003	25.592946	64.5833333333333
1486	P0067	2	-33.516003	25.592946	60.4166666666667
1488	P0067	2	-33.516003	25.592946	47.9166666666667
1500	P0067	3	-33.516003	25.592946	29.1666666666667
1501	P0067	3	-33.516003	25.592946	16.6666666666667
1506	P0067	3	-33.516003	25.592946	16.6666666666667
1477	P0067	4	-33.516003	25.592946	2.04081632653061
1478	P0067	4	-33.516003	25.592946	26.530612244898
1479	P0067	4	-33.516003	25.592946	10.2040816326531
1489	P0067	4	-33.516003	25.592946	10.2040816326531
1468	P0067	5	-33.516003	25.592946	34.6938775510204
1492	P0067	5	-33.516003	25.592946	48.9795918367347
1493	P0067	5	-33.516003	25.592946	42.8571428571429
1494	P0067	5	-33.516003	25.592946	57.1428571428571
1490	P0067	6	-33.516003	25.592946	8.16326530612245
1502	P0067	6	-33.516003	25.592946	14.2857142857143
1476	P0067	7	-33.516003	25.592946	30.6122448979592
1491	P0067	7	-33.516003	25.592946	26.530612244898
1497	P0067	8	-33.516003	25.592946	26.530612244898
1505	P0067	8	-33.516003	25.592946	10.2040816326531
2204	P0104	1	-33.502282	25.317078	73.469387755102
2218	P0104	1	-33.502282	25.317078	97.9591836734694
2219	P0104	1	-33.502282	25.317078	79.5918367346939
2235	P0104	1	-33.502282	25.317078	75.5102040816327
2197	P0104	2	-33.502282	25.317078	79.1666666666667
2212	P0104	2	-33.502282	25.317078	60.4166666666667
2224	P0104	2	-33.502282	25.317078	54.1666666666667
2234	P0104	2	-33.502282	25.317078	77.0833333333333
2203	P0104	3	-33.502282	25.317078	62.5
2205	P0104	3	-33.502282	25.317078	75
2215	P0104	3	-33.502282	25.317078	45.8333333333333
2195	P0104	4	-33.502282	25.317078	66.6666666666667
2198	P0104	4	-33.502282	25.317078	68.75
2199	P0104	4	-33.502282	25.317078	56.25
2230	P0104	4	-33.502282	25.317078	79.1666666666667
2225	P0104	5	-33.502282	25.317078	77.5510204081633
2232	P0104	5	-33.502282	25.317078	73.469387755102
2233	P0104	5	-33.502282	25.317078	65.3061224489796
2237	P0104	5	-33.502282	25.317078	75.5102040816327
2220	P0104	6	-33.502282	25.317078	8.16326530612245
2221	P0104	6	-33.502282	25.317078	6.12244897959184
2222	P0104	7	-33.502282	25.317078	53.0612244897959
2223	P0104	7	-33.502282	25.317078	83.6734693877551
2196	P0104	8	-33.502282	25.317078	83.6734693877551
2202	P0104	8	-33.502282	25.317078	91.8367346938776
2241	P0106	1	-32.994666	24.819432	66.6666666666667
2243	P0106	1	-32.994666	24.819432	60.4166666666667
2253	P0106	1	-32.994666	24.819432	77.0833333333333
2255	P0106	1	-32.994666	24.819432	68.75
2245	P0106	2	-32.994666	24.819432	44.8979591836735
2268	P0106	2	-32.994666	24.819432	46.9387755102041
2269	P0106	2	-32.994666	24.819432	55.1020408163265
2280	P0106	2	-32.994666	24.819432	46.9387755102041
2256	P0106	3	-32.994666	24.819432	40
2264	P0106	3	-32.994666	24.819432	36
2270	P0106	3	-32.994666	24.819432	36
2239	P0106	4	-32.994666	24.819432	51.0204081632653
2261	P0106	4	-32.994666	24.819432	48.9795918367347
2262	P0106	4	-32.994666	24.819432	44.8979591836735
2263	P0106	4	-32.994666	24.819432	42.8571428571429
2238	P0106	5	-32.994666	24.819432	52.0833333333333
2242	P0106	5	-32.994666	24.819432	50
2244	P0106	5	-32.994666	24.819432	54.1666666666667
2257	P0106	5	-32.994666	24.819432	50
2247	P0106	6	-32.994666	24.819432	32.6530612244898
2259	P0106	6	-32.994666	24.819432	14.2857142857143
2246	P0106	7	-32.994666	24.819432	26.530612244898
2258	P0106	7	-32.994666	24.819432	20.4081632653061
2249	P0106	8	-32.994666	24.819432	22.4489795918367
2252	P0106	8	-32.994666	24.819432	16.3265306122449
9303	P0114	1	-32.87677	24.568605	14.2857142857143
9304	P0114	1	-32.87677	24.568605	12.2448979591837
9305	P0114	1	-32.87677	24.568605	24.4897959183673
9306	P0114	1	-32.87677	24.568605	12.2448979591837
9290	P0114	2	-32.87677	24.568605	2.08333333333333
9291	P0114	2	-32.87677	24.568605	4.16666666666667
9292	P0114	2	-32.87677	24.568605	2.08333333333333
9293	P0114	2	-32.87677	24.568605	2.08333333333333
9307	P0114	3	-32.87677	24.568605	4
9308	P0114	3	-32.87677	24.568605	16
9309	P0114	3	-32.87677	24.568605	20
9302	P0114	4	-32.87677	24.568605	14.5833333333333
9330	P0114	4	-32.87677	24.568605	0
9331	P0114	4	-32.87677	24.568605	10.4166666666667
9332	P0114	4	-32.87677	24.568605	8.16326530612245
9324	P0114	5	-32.87677	24.568605	14.2857142857143
9325	P0114	5	-32.87677	24.568605	38.7755102040816
9326	P0114	5	-32.87677	24.568605	22.4489795918367
9327	P0114	5	-32.87677	24.568605	20.4081632653061
9294	P0114	6	-32.87677	24.568605	4.16666666666667
9295	P0114	6	-32.87677	24.568605	2.08333333333333
9328	P0114	7	-32.87677	24.568605	4.08163265306122
9329	P0114	7	-32.87677	24.568605	4.08163265306122
9318	P0114	8	-32.87677	24.568605	18.3673469387755
9319	P0114	8	-32.87677	24.568605	12.2448979591837
2498	P0122	1	-33.3143113554	25.0161207654	12.5
2503	P0122	1	-33.3143113554	25.0161207654	18.75
2504	P0122	1	-33.3143113554	25.0161207654	31.25
2506	P0122	1	-33.3143113554	25.0161207654	22.9166666666667
2501	P0122	2	-33.3143113554	25.0161207654	24.4897959183673
2532	P0122	2	-33.3143113554	25.0161207654	34.6938775510204
2536	P0122	2	-33.3143113554	25.0161207654	51.0204081632653
2537	P0122	2	-33.3143113554	25.0161207654	32.6530612244898
2499	P0122	3	-33.3143113554	25.0161207654	29.1666666666667
2513	P0122	3	-33.3143113554	25.0161207654	33.3333333333333
2527	P0122	3	-33.3143113554	25.0161207654	25
2515	P0122	4	-33.3143113554	25.0161207654	36.734693877551
2524	P0122	4	-33.3143113554	25.0161207654	32.6530612244898
2529	P0122	4	-33.3143113554	25.0161207654	48.9795918367347
2530	P0122	4	-33.3143113554	25.0161207654	34.6938775510204
2521	P0122	5	-33.3143113554	25.0161207654	30.6122448979592
2522	P0122	5	-33.3143113554	25.0161207654	28.5714285714286
2534	P0122	5	-33.3143113554	25.0161207654	14.2857142857143
2535	P0122	5	-33.3143113554	25.0161207654	32.6530612244898
2531	P0122	6	-33.3143113554	25.0161207654	8.16326530612245
2538	P0122	6	-33.3143113554	25.0161207654	12.2448979591837
2528	P0122	7	-33.3143113554	25.0161207654	14.2857142857143
2533	P0122	7	-33.3143113554	25.0161207654	20.4081632653061
2516	P0122	8	-33.3143113554	25.0161207654	59.1836734693878
2517	P0122	8	-33.3143113554	25.0161207654	40.8163265306122
2630	P0125	1	-33.2366840355	24.8828899954	63.265306122449
2633	P0125	1	-33.2366840355	24.8828899954	48.9795918367347
2635	P0125	1	-33.2366840355	24.8828899954	44.8979591836735
2641	P0125	1	-33.2366840355	24.8828899954	53.0612244897959
2627	P0125	2	-33.2366840355	24.8828899954	50
2629	P0125	2	-33.2366840355	24.8828899954	52.0833333333333
2636	P0125	2	-33.2366840355	24.8828899954	60.4166666666667
2648	P0125	2	-33.2366840355	24.8828899954	58.3333333333333
2642	P0125	3	-33.2366840355	24.8828899954	56
2643	P0125	3	-33.2366840355	24.8828899954	44
2665	P0125	3	-33.2366840355	24.8828899954	44
2628	P0125	4	-33.2366840355	24.8828899954	55.1020408163265
2638	P0125	4	-33.2366840355	24.8828899954	59.1836734693878
2639	P0125	4	-33.2366840355	24.8828899954	46.9387755102041
2640	P0125	4	-33.2366840355	24.8828899954	55.1020408163265
2626	P0125	5	-33.2366840355	24.8828899954	43.75
2631	P0125	5	-33.2366840355	24.8828899954	54.1666666666667
2632	P0125	5	-33.2366840355	24.8828899954	70.8333333333333
2657	P0125	5	-33.2366840355	24.8828899954	54.1666666666667
2655	P0125	6	-33.2366840355	24.8828899954	36.734693877551
2656	P0125	6	-33.2366840355	24.8828899954	44.8979591836735
2644	P0125	7	-33.2366840355	24.8828899954	16.3265306122449
2658	P0125	7	-33.2366840355	24.8828899954	16.3265306122449
2660	P0125	8	-33.2366840355	24.8828899954	14.5833333333333
2668	P0125	8	-33.2366840355	24.8828899954	0
2863	P0131	1	-32.8039474133	25.1971525233	24.4897959183673
2864	P0131	1	-32.8039474133	25.1971525233	24.4897959183673
2865	P0131	1	-32.8039474133	25.1971525233	40.8163265306122
2876	P0131	1	-32.8039474133	25.1971525233	38.7755102040816
2849	P0131	2	-32.8039474133	25.1971525233	8.16326530612245
2859	P0131	2	-32.8039474133	25.1971525233	8.16326530612245
2871	P0131	2	-32.8039474133	25.1971525233	42.8571428571429
2872	P0131	2	-32.8039474133	25.1971525233	34.6938775510204
2868	P0131	3	-32.8039474133	25.1971525233	29.1666666666667
2869	P0131	3	-32.8039474133	25.1971525233	36
2870	P0131	3	-32.8039474133	25.1971525233	36
2843	P0131	4	-32.8039474133	25.1971525233	45.8333333333333
2844	P0131	4	-32.8039474133	25.1971525233	45.8333333333333
2848	P0131	4	-32.8039474133	25.1971525233	27.0833333333333
2850	P0131	4	-32.8039474133	25.1971525233	31.25
2841	P0131	5	-32.8039474133	25.1971525233	29.1666666666667
2846	P0131	5	-32.8039474133	25.1971525233	22.9166666666667
2853	P0131	5	-32.8039474133	25.1971525233	31.25
2858	P0131	5	-32.8039474133	25.1971525233	31.25
2851	P0131	6	-32.8039474133	25.1971525233	42.8571428571429
2854	P0131	6	-32.8039474133	25.1971525233	59.1836734693878
2879	P0131	7	-32.8039474133	25.1971525233	12.2448979591837
2880	P0131	7	-32.8039474133	25.1971525233	10.2040816326531
2860	P0131	8	-32.8039474133	25.1971525233	46.9387755102041
2874	P0131	8	-32.8039474133	25.1971525233	48.9795918367347
2891	P0132	1	-33.192779	25.260283	32
2892	P0132	1	-33.192779	25.260283	51.0204081632653
2893	P0132	1	-33.192779	25.260283	36.734693877551
2916	P0132	1	-33.192779	25.260283	32.6530612244898
2895	P0132	2	-33.192779	25.260283	32.6530612244898
2896	P0132	2	-33.192779	25.260283	42.8571428571429
2897	P0132	2	-33.192779	25.260283	42.8571428571429
2907	P0132	2	-33.192779	25.260283	36.734693877551
2884	P0132	3	-33.192779	25.260283	41.6666666666667
2902	P0132	3	-33.192779	25.260283	17.8571428571429
2903	P0132	3	-33.192779	25.260283	25
2919	P0132	3	-33.192779	25.260283	37.5
2904	P0132	4	-33.192779	25.260283	34.6938775510204
2918	P0132	4	-33.192779	25.260283	24.4897959183673
2923	P0132	4	-33.192779	25.260283	32.6530612244898
2925	P0132	4	-33.192779	25.260283	42.8571428571429
2899	P0132	5	-33.192779	25.260283	44.8979591836735
2910	P0132	5	-33.192779	25.260283	46.9387755102041
2911	P0132	5	-33.192779	25.260283	24.4897959183673
2912	P0132	5	-33.192779	25.260283	38.7755102040816
2886	P0132	6	-33.192779	25.260283	14.5833333333333
2894	P0132	6	-33.192779	25.260283	10.4166666666667
2889	P0132	7	-33.192779	25.260283	22.9166666666667
2890	P0132	7	-33.192779	25.260283	27.0833333333333
2905	P0132	8	-33.192779	25.260283	32.6530612244898
2906	P0132	8	-33.192779	25.260283	36.734693877551
2944	P0133	1	-33.364958	24.96621	38.7755102040816
2954	P0133	1	-33.364958	24.96621	53.0612244897959
2955	P0133	1	-33.364958	24.96621	53.0612244897959
2966	P0133	1	-33.364958	24.96621	48.9795918367347
2935	P0133	2	-33.364958	24.96621	56.25
2956	P0133	2	-33.364958	24.96621	64.5833333333333
2959	P0133	2	-33.364958	24.96621	79.1666666666667
2962	P0133	2	-33.364958	24.96621	81.25
2952	P0133	3	-33.364958	24.96621	44
2953	P0133	3	-33.364958	24.96621	32
2963	P0133	3	-33.364958	24.96621	60
2927	P0133	4	-33.364958	24.96621	66.6666666666667
2928	P0133	4	-33.364958	24.96621	56.25
2929	P0133	4	-33.364958	24.96621	45.8333333333333
2939	P0133	4	-33.364958	24.96621	58.3333333333333
2945	P0133	5	-33.364958	24.96621	40.8163265306122
2946	P0133	5	-33.364958	24.96621	55.1020408163265
2957	P0133	5	-33.364958	24.96621	44.8979591836735
2960	P0133	5	-33.364958	24.96621	44.8979591836735
2932	P0133	6	-33.364958	24.96621	59.1836734693878
2933	P0133	6	-33.364958	24.96621	55.1020408163265
2926	P0133	7	-33.364958	24.96621	20.8333333333333
2934	P0133	7	-33.364958	24.96621	4.16666666666667
2947	P0133	8	-33.364958	24.96621	59.1836734693878
2948	P0133	8	-33.364958	24.96621	44.8979591836735
3015	P0135	1	-33.4269940574	25.2043967508	32.6530612244898
3017	P0135	1	-33.4269940574	25.2043967508	16.3265306122449
3018	P0135	1	-33.4269940574	25.2043967508	27.0833333333333
3020	P0135	1	-33.4269940574	25.2043967508	51.0204081632653
3012	P0135	2	-33.4269940574	25.2043967508	50
3013	P0135	2	-33.4269940574	25.2043967508	27.0833333333333
3023	P0135	2	-33.4269940574	25.2043967508	14.5833333333333
3024	P0135	2	-33.4269940574	25.2043967508	37.5
3041	P0135	3	-33.4269940574	25.2043967508	54.1666666666667
3042	P0135	3	-33.4269940574	25.2043967508	20.8333333333333
3052	P0135	3	-33.4269940574	25.2043967508	45.8333333333333
3014	P0135	4	-33.4269940574	25.2043967508	51.0204081632653
3016	P0135	4	-33.4269940574	25.2043967508	48.9795918367347
3037	P0135	4	-33.4269940574	25.2043967508	44.8979591836735
3039	P0135	4	-33.4269940574	25.2043967508	57.1428571428571
3030	P0135	5	-33.4269940574	25.2043967508	26.530612244898
3031	P0135	5	-33.4269940574	25.2043967508	30.6122448979592
3032	P0135	5	-33.4269940574	25.2043967508	18.3673469387755
3033	P0135	5	-33.4269940574	25.2043967508	34.6938775510204
3047	P0135	6	-33.4269940574	25.2043967508	14.5833333333333
3053	P0135	6	-33.4269940574	25.2043967508	2.08333333333333
3035	P0135	7	-33.4269940574	25.2043967508	12.5
3036	P0135	7	-33.4269940574	25.2043967508	16.6666666666667
3049	P0135	8	-33.4269940574	25.2043967508	26.530612244898
3050	P0135	8	-33.4269940574	25.2043967508	30.6122448979592
3272	P0142	1	-33.3830860443	25.188983269	31.25
3273	P0142	1	-33.3830860443	25.188983269	22.9166666666667
3274	P0142	1	-33.3830860443	25.188983269	35.4166666666667
3286	P0142	1	-33.3830860443	25.188983269	47.9166666666667
3310	P0142	2	-33.3830860443	25.188983269	0
3311	P0142	2	-33.3830860443	25.188983269	16.6666666666667
3312	P0142	2	-33.3830860443	25.188983269	12.5
3313	P0142	2	-33.3830860443	25.188983269	24.4897959183673
3284	P0142	3	-33.3830860443	25.188983269	36
3297	P0142	3	-33.3830860443	25.188983269	32
3298	P0142	3	-33.3830860443	25.188983269	32
3291	P0142	4	-33.3830860443	25.188983269	30.6122448979592
3292	P0142	4	-33.3830860443	25.188983269	24.4897959183673
3293	P0142	4	-33.3830860443	25.188983269	20.4081632653061
3294	P0142	4	-33.3830860443	25.188983269	26.530612244898
3271	P0142	5	-33.3830860443	25.188983269	8.33333333333333
3281	P0142	5	-33.3830860443	25.188983269	25
3305	P0142	5	-33.3830860443	25.188983269	35.4166666666667
3307	P0142	5	-33.3830860443	25.188983269	33.3333333333333
3282	P0142	6	-33.3830860443	25.188983269	14.2857142857143
3283	P0142	6	-33.3830860443	25.188983269	8.16326530612245
3279	P0142	7	-33.3830860443	25.188983269	35.4166666666667
3287	P0142	7	-33.3830860443	25.188983269	14.5833333333333
3289	P0142	8	-33.3830860443	25.188983269	24.4897959183673
3290	P0142	8	-33.3830860443	25.188983269	40.8163265306122
3419	P0147	1	-32.956315	25.060009	51.0204081632653
3420	P0147	1	-32.956315	25.060009	40.8163265306122
3422	P0147	1	-32.956315	25.060009	34.6938775510204
3434	P0147	1	-32.956315	25.060009	36.734693877551
3400	P0147	2	-32.956315	25.060009	50
3406	P0147	2	-32.956315	25.060009	56.25
3407	P0147	2	-32.956315	25.060009	54.1666666666667
3409	P0147	2	-32.956315	25.060009	54.1666666666667
3410	P0147	3	-32.956315	25.060009	56
3411	P0147	3	-32.956315	25.060009	24
3412	P0147	3	-32.956315	25.060009	50
3430	P0147	4	-32.956315	25.060009	47.9166666666667
3440	P0147	4	-32.956315	25.060009	54.1666666666667
3441	P0147	4	-32.956315	25.060009	47.9166666666667
3442	P0147	4	-32.956315	25.060009	50
3403	P0147	5	-32.956315	25.060009	44.8979591836735
3414	P0147	5	-32.956315	25.060009	48.9795918367347
3415	P0147	5	-32.956315	25.060009	30.6122448979592
3426	P0147	5	-32.956315	25.060009	48.9795918367347
3402	P0147	6	-32.956315	25.060009	18.75
3429	P0147	6	-32.956315	25.060009	10.4166666666667
3413	P0147	7	-32.956315	25.060009	41.6666666666667
3421	P0147	7	-32.956315	25.060009	30.6122448979592
3423	P0147	8	-32.956315	25.060009	0
3522	P0152	1	-32.9595840164	24.9005439598	53.0612244897959
3523	P0152	1	-32.9595840164	24.9005439598	53.0612244897959
3524	P0152	1	-32.9595840164	24.9005439598	51.0204081632653
3525	P0152	1	-32.9595840164	24.9005439598	36.734693877551
3486	P0152	2	-32.9595840164	24.9005439598	45.8333333333333
3487	P0152	2	-32.9595840164	24.9005439598	35.4166666666667
3489	P0152	2	-32.9595840164	24.9005439598	31.25
3496	P0152	2	-32.9595840164	24.9005439598	31.25
3519	P0152	3	-32.9595840164	24.9005439598	25
3520	P0152	3	-32.9595840164	24.9005439598	24
3521	P0152	3	-32.9595840164	24.9005439598	24
3490	P0152	4	-32.9595840164	24.9005439598	29.1666666666667
3491	P0152	4	-32.9595840164	24.9005439598	31.25
3492	P0152	4	-32.9595840164	24.9005439598	31.25
3493	P0152	4	-32.9595840164	24.9005439598	45.8333333333333
3514	P0152	5	-32.9595840164	24.9005439598	40.8163265306122
3515	P0152	5	-32.9595840164	24.9005439598	51.0204081632653
3516	P0152	5	-32.9595840164	24.9005439598	36.734693877551
3517	P0152	5	-32.9595840164	24.9005439598	36.734693877551
3512	P0152	6	-32.9595840164	24.9005439598	40.8163265306122
3513	P0152	6	-32.9595840164	24.9005439598	36.734693877551
3518	P0152	7	-32.9595840164	24.9005439598	35.4166666666667
3526	P0152	7	-32.9595840164	24.9005439598	31.25
3510	P0152	8	-32.9595840164	24.9005439598	46.9387755102041
3511	P0152	8	-32.9595840164	24.9005439598	40.8163265306122
4343	S0085	1	-33.106249	25.832349	18.3673469387755
4344	S0085	1	-33.106249	25.832349	18.3673469387755
4345	S0085	1	-33.106249	25.832349	16.3265306122449
4346	S0085	1	-33.106249	25.832349	12.2448979591837
4360	S0085	2	-33.106249	25.832349	30.6122448979592
4372	S0085	2	-33.106249	25.832349	40.8163265306122
4373	S0085	2	-33.106249	25.832349	32.6530612244898
4375	S0085	2	-33.106249	25.832349	32.6530612244898
4342	S0085	3	-33.106249	25.832349	24
4370	S0085	3	-33.106249	25.832349	16
4371	S0085	3	-33.106249	25.832349	12
4347	S0085	4	-33.106249	25.832349	20.4081632653061
4348	S0085	4	-33.106249	25.832349	18.3673469387755
4349	S0085	4	-33.106249	25.832349	16.3265306122449
4350	S0085	4	-33.106249	25.832349	16.3265306122449
4351	S0085	5	-33.106249	25.832349	28.5714285714286
4362	S0085	5	-33.106249	25.832349	22.4489795918367
4363	S0085	5	-33.106249	25.832349	24.4897959183673
4366	S0085	5	-33.106249	25.832349	24.4897959183673
4334	S0085	6	-33.106249	25.832349	24.4897959183673
4335	S0085	6	-33.106249	25.832349	30
4358	S0085	7	-33.106249	25.832349	67.3469387755102
4359	S0085	7	-33.106249	25.832349	67.3469387755102
4364	S0085	8	-33.106249	25.832349	20.4081632653061
4365	S0085	8	-33.106249	25.832349	16.3265306122449
4522	S0095	1	-32.5682762079	26.0026689246	38.7755102040816
4523	S0095	1	-32.5682762079	26.0026689246	63.265306122449
4524	S0095	1	-32.5682762079	26.0026689246	59.1836734693878
4544	S0095	1	-32.5682762079	26.0026689246	73.469387755102
4512	S0095	2	-32.5682762079	26.0026689246	73.469387755102
4515	S0095	2	-32.5682762079	26.0026689246	69.3877551020408
4540	S0095	2	-32.5682762079	26.0026689246	75.5102040816327
4541	S0095	2	-32.5682762079	26.0026689246	57.1428571428571
4518	S0095	3	-32.5682762079	26.0026689246	60
4519	S0095	3	-32.5682762079	26.0026689246	64
4520	S0095	3	-32.5682762079	26.0026689246	76
4526	S0095	4	-32.5682762079	26.0026689246	59.1836734693878
4527	S0095	4	-32.5682762079	26.0026689246	46.9387755102041
4528	S0095	4	-32.5682762079	26.0026689246	42.8571428571429
4529	S0095	4	-32.5682762079	26.0026689246	48.9795918367347
4506	S0095	5	-32.5682762079	26.0026689246	48.9795918367347
4507	S0095	5	-32.5682762079	26.0026689246	41.6666666666667
4508	S0095	5	-32.5682762079	26.0026689246	47.9166666666667
4509	S0095	5	-32.5682762079	26.0026689246	54.1666666666667
4516	S0095	6	-32.5682762079	26.0026689246	51.0204081632653
4517	S0095	6	-32.5682762079	26.0026689246	46.9387755102041
4521	S0095	7	-32.5682762079	26.0026689246	59.1836734693878
4525	S0095	7	-32.5682762079	26.0026689246	40.8163265306122
4542	S0095	8	-32.5682762079	26.0026689246	54.1666666666667
4543	S0095	8	-32.5682762079	26.0026689246	56.25
4987	S0140	1	-32.858966	25.888229	59.1836734693878
4988	S0140	1	-32.858966	25.888229	46.9387755102041
5001	S0140	1	-32.858966	25.888229	57.1428571428571
5002	S0140	1	-32.858966	25.888229	48.9795918367347
4980	S0140	2	-32.858966	25.888229	48.9795918367347
4990	S0140	2	-32.858966	25.888229	59.1836734693878
4991	S0140	2	-32.858966	25.888229	55.1020408163265
4992	S0140	2	-32.858966	25.888229	57.1428571428571
4968	S0140	3	-32.858966	25.888229	56
5000	S0140	3	-32.858966	25.888229	44
5003	S0140	3	-32.858966	25.888229	60
4981	S0140	4	-32.858966	25.888229	69.3877551020408
4982	S0140	4	-32.858966	25.888229	65.3061224489796
4983	S0140	4	-32.858966	25.888229	57.1428571428571
4984	S0140	4	-32.858966	25.888229	63.265306122449
4973	S0140	5	-32.858966	25.888229	44.8979591836735
4974	S0140	5	-32.858966	25.888229	71.4285714285714
4975	S0140	5	-32.858966	25.888229	59.1836734693878
4989	S0140	5	-32.858966	25.888229	57.1428571428571
4971	S0140	6	-32.858966	25.888229	48.9795918367347
4979	S0140	6	-32.858966	25.888229	51.0204081632653
4972	S0140	7	-32.858966	25.888229	42.8571428571429
5004	S0140	7	-32.858966	25.888229	44.8979591836735
4970	S0140	8	-32.858966	25.888229	56.25
4998	S0140	8	-32.858966	25.888229	56.25
5634	Y0002	1	-33.5184640065	24.5625609811	6.12244897959184
5635	Y0002	1	-33.5184640065	24.5625609811	10.2040816326531
5636	Y0002	1	-33.5184640065	24.5625609811	6.12244897959184
5637	Y0002	1	-33.5184640065	24.5625609811	8.16326530612245
5615	Y0002	2	-33.5184640065	24.5625609811	0
5616	Y0002	2	-33.5184640065	24.5625609811	4.16666666666667
5617	Y0002	2	-33.5184640065	24.5625609811	8.33333333333333
5641	Y0002	2	-33.5184640065	24.5625609811	0
5605	Y0002	3	-33.5184640065	24.5625609811	0
5638	Y0002	3	-33.5184640065	24.5625609811	4
5622	Y0002	4	-33.5184640065	24.5625609811	6.12244897959184
5623	Y0002	4	-33.5184640065	24.5625609811	0
5624	Y0002	4	-33.5184640065	24.5625609811	2.04081632653061
5625	Y0002	4	-33.5184640065	24.5625609811	2.04081632653061
5630	Y0002	5	-33.5184640065	24.5625609811	10.2040816326531
5631	Y0002	5	-33.5184640065	24.5625609811	10.2040816326531
5632	Y0002	5	-33.5184640065	24.5625609811	6.12244897959184
5633	Y0002	5	-33.5184640065	24.5625609811	8.16326530612245
5639	Y0002	6	-33.5184640065	24.5625609811	0
5618	Y0002	7	-33.5184640065	24.5625609811	14.2857142857143
5619	Y0002	7	-33.5184640065	24.5625609811	16.3265306122449
5620	Y0002	8	-33.5184640065	24.5625609811	2.04081632653061
5621	Y0002	8	-33.5184640065	24.5625609811	0
5953	Y0010	1	-33.4641554765	24.3500153627	56.25
5954	Y0010	1	-33.4641554765	24.3500153627	38.7755102040816
5964	Y0010	1	-33.4641554765	24.3500153627	42.8571428571429
5965	Y0010	1	-33.4641554765	24.3500153627	34.6938775510204
5972	Y0010	2	-33.4641554765	24.3500153627	8.16326530612245
5973	Y0010	2	-33.4641554765	24.3500153627	12.2448979591837
5974	Y0010	2	-33.4641554765	24.3500153627	6.12244897959184
5975	Y0010	2	-33.4641554765	24.3500153627	10.2040816326531
5976	Y0010	3	-33.4641554765	24.3500153627	12
5977	Y0010	3	-33.4641554765	24.3500153627	4
5978	Y0010	3	-33.4641554765	24.3500153627	8
5947	Y0010	4	-33.4641554765	24.3500153627	31.25
5957	Y0010	4	-33.4641554765	24.3500153627	27.0833333333333
5981	Y0010	4	-33.4641554765	24.3500153627	31.25
5982	Y0010	4	-33.4641554765	24.3500153627	16.6666666666667
5950	Y0010	5	-33.4641554765	24.3500153627	29.1666666666667
5951	Y0010	5	-33.4641554765	24.3500153627	43.75
5952	Y0010	5	-33.4641554765	24.3500153627	35.4166666666667
5980	Y0010	5	-33.4641554765	24.3500153627	44.8979591836735
5948	Y0010	6	-33.4641554765	24.3500153627	20.8333333333333
5958	Y0010	6	-33.4641554765	24.3500153627	14.5833333333333
5984	Y0010	7	-33.4641554765	24.3500153627	4.08163265306122
5985	Y0010	7	-33.4641554765	24.3500153627	2.04081632653061
5979	Y0010	8	-33.4641554765	24.3500153627	0
6247	Y0026	1	-33.3403121866	24.8803070281	41.6666666666667
6248	Y0026	1	-33.3403121866	24.8803070281	43.75
6251	Y0026	1	-33.3403121866	24.8803070281	45.8333333333333
6254	Y0026	1	-33.3403121866	24.8803070281	35.4166666666667
6250	Y0026	2	-33.3403121866	24.8803070281	0
6264	Y0026	2	-33.3403121866	24.8803070281	6.25
6265	Y0026	2	-33.3403121866	24.8803070281	12.5
6281	Y0026	2	-33.3403121866	24.8803070281	6.12244897959184
6268	Y0026	3	-33.3403121866	24.8803070281	28
6269	Y0026	3	-33.3403121866	24.8803070281	16
6270	Y0026	3	-33.3403121866	24.8803070281	32
6266	Y0026	4	-33.3403121866	24.8803070281	14.2857142857143
6267	Y0026	4	-33.3403121866	24.8803070281	8.16326530612245
6288	Y0026	4	-33.3403121866	24.8803070281	24.4897959183673
6289	Y0026	4	-33.3403121866	24.8803070281	14.2857142857143
6261	Y0026	5	-33.3403121866	24.8803070281	6.12244897959184
6262	Y0026	5	-33.3403121866	24.8803070281	2.04081632653061
6263	Y0026	5	-33.3403121866	24.8803070281	8.16326530612245
6287	Y0026	5	-33.3403121866	24.8803070281	6.12244897959184
6259	Y0026	6	-33.3403121866	24.8803070281	2.04081632653061
6260	Y0026	6	-33.3403121866	24.8803070281	0
6249	Y0026	7	-33.3403121866	24.8803070281	20.8333333333333
6282	Y0026	7	-33.3403121866	24.8803070281	33.3333333333333
6275	Y0026	8	-33.3403121866	24.8803070281	4.08163265306122
6276	Y0026	8	-33.3403121866	24.8803070281	8.16326530612245
6930	Y0061	1	-33.532124	21.714303	93.75
6931	Y0061	1	-33.532124	21.714303	78.7234042553192
6932	Y0061	1	-33.532124	21.714303	85.4166666666667
6933	Y0061	1	-33.532124	21.714303	87.5
6938	Y0061	2	-33.532124	21.714303	64.5833333333333
6939	Y0061	2	-33.532124	21.714303	60.4166666666667
6940	Y0061	2	-33.532124	21.714303	51.0204081632653
6941	Y0061	2	-33.532124	21.714303	38.7755102040816
6968	Y0061	3	-33.532124	21.714303	72
6969	Y0061	3	-33.532124	21.714303	62.5
6970	Y0061	3	-33.532124	21.714303	53.8461538461538
6971	Y0061	3	-33.532124	21.714303	70.8333333333333
6942	Y0061	4	-33.532124	21.714303	48
6943	Y0061	4	-33.532124	21.714303	48.9795918367347
6944	Y0061	4	-33.532124	21.714303	51.0204081632653
6945	Y0061	4	-33.532124	21.714303	51.0204081632653
6934	Y0061	5	-33.532124	21.714303	66.6666666666667
6935	Y0061	5	-33.532124	21.714303	75
6936	Y0061	5	-33.532124	21.714303	70.8333333333333
6937	Y0061	5	-33.532124	21.714303	58.3333333333333
6960	Y0061	6	-33.532124	21.714303	18.3673469387755
6961	Y0061	6	-33.532124	21.714303	16.3265306122449
6962	Y0061	7	-33.532124	21.714303	8.16326530612245
6963	Y0061	7	-33.532124	21.714303	10.2040816326531
6964	Y0061	8	-33.532124	21.714303	34.6938775510204
6965	Y0061	8	-33.532124	21.714303	26.530612244898
7550	Y0082	1	-33.2090459671	23.9834250323	57.1428571428571
7551	Y0082	1	-33.2090459671	23.9834250323	65.3061224489796
7552	Y0082	1	-33.2090459671	23.9834250323	79.5918367346939
7553	Y0082	1	-33.2090459671	23.9834250323	46.9387755102041
7530	Y0082	2	-33.2090459671	23.9834250323	43.75
7531	Y0082	2	-33.2090459671	23.9834250323	56.25
7532	Y0082	2	-33.2090459671	23.9834250323	52.0833333333333
7533	Y0082	2	-33.2090459671	23.9834250323	56.25
7554	Y0082	3	-33.2090459671	23.9834250323	16
7555	Y0082	3	-33.2090459671	23.9834250323	20
7556	Y0082	3	-33.2090459671	23.9834250323	24
7538	Y0082	4	-33.2090459671	23.9834250323	56.25
7539	Y0082	4	-33.2090459671	23.9834250323	58.3333333333333
7540	Y0082	4	-33.2090459671	23.9834250323	64.5833333333333
7541	Y0082	4	-33.2090459671	23.9834250323	75.5102040816327
7534	Y0082	5	-33.2090459671	23.9834250323	62.5
7535	Y0082	5	-33.2090459671	23.9834250323	43.75
7536	Y0082	5	-33.2090459671	23.9834250323	50
7537	Y0082	5	-33.2090459671	23.9834250323	54.1666666666667
7561	Y0082	6	-33.2090459671	23.9834250323	42.8571428571429
7562	Y0082	6	-33.2090459671	23.9834250323	36.734693877551
7548	Y0082	7	-33.2090459671	23.9834250323	48.9795918367347
7549	Y0082	7	-33.2090459671	23.9834250323	59.1836734693878
7542	Y0082	8	-33.2090459671	23.9834250323	63.265306122449
7543	Y0082	8	-33.2090459671	23.9834250323	57.1428571428571
7968	Y0093	1	-33.4406967927	24.4931115489	39.5833333333333
7969	Y0093	1	-33.4406967927	24.4931115489	41.6666666666667
7970	Y0093	1	-33.4406967927	24.4931115489	56.25
7971	Y0093	1	-33.4406967927	24.4931115489	45.8333333333333
7985	Y0093	2	-33.4406967927	24.4931115489	40.8163265306122
7986	Y0093	2	-33.4406967927	24.4931115489	26.530612244898
7987	Y0093	2	-33.4406967927	24.4931115489	40.8163265306122
7988	Y0093	2	-33.4406967927	24.4931115489	63.265306122449
7982	Y0093	3	-33.4406967927	24.4931115489	40
7983	Y0093	3	-33.4406967927	24.4931115489	28
7984	Y0093	3	-33.4406967927	24.4931115489	36
7960	Y0093	4	-33.4406967927	24.4931115489	41.6666666666667
7961	Y0093	4	-33.4406967927	24.4931115489	41.6666666666667
7962	Y0093	4	-33.4406967927	24.4931115489	41.6666666666667
7963	Y0093	4	-33.4406967927	24.4931115489	37.5
7972	Y0093	5	-33.4406967927	24.4931115489	43.75
7973	Y0093	5	-33.4406967927	24.4931115489	27.0833333333333
7974	Y0093	5	-33.4406967927	24.4931115489	35.4166666666667
7975	Y0093	5	-33.4406967927	24.4931115489	46.9387755102041
8001	Y0093	6	-33.4406967927	24.4931115489	10.2040816326531
8002	Y0093	6	-33.4406967927	24.4931115489	12.2448979591837
7976	Y0093	7	-33.4406967927	24.4931115489	14.2857142857143
7977	Y0093	7	-33.4406967927	24.4931115489	8.16326530612245
7966	Y0093	8	-33.4406967927	24.4931115489	8.33333333333333
7967	Y0093	8	-33.4406967927	24.4931115489	8.33333333333333
8190	Y0098	1	-33.4476210829	24.8527185805	2.04081632653061
8191	Y0098	1	-33.4476210829	24.8527185805	0
8192	Y0098	1	-33.4476210829	24.8527185805	6.12244897959184
8193	Y0098	1	-33.4476210829	24.8527185805	2.04081632653061
8175	Y0098	2	-33.4476210829	24.8527185805	0
8177	Y0098	2	-33.4476210829	24.8527185805	6.25
8178	Y0098	2	-33.4476210829	24.8527185805	6.25
8185	Y0098	3	-33.4476210829	24.8527185805	0
8187	Y0098	3	-33.4476210829	24.8527185805	8.33333333333333
8214	Y0098	4	-33.4476210829	24.8527185805	6.12244897959184
8215	Y0098	4	-33.4476210829	24.8527185805	8.16326530612245
8216	Y0098	4	-33.4476210829	24.8527185805	10.2040816326531
8217	Y0098	4	-33.4476210829	24.8527185805	2.04081632653061
8200	Y0098	5	-33.4476210829	24.8527185805	4.08163265306122
8201	Y0098	5	-33.4476210829	24.8527185805	2.04081632653061
8202	Y0098	5	-33.4476210829	24.8527185805	8.16326530612245
8203	Y0098	5	-33.4476210829	24.8527185805	8.16326530612245
8204	Y0098	6	-33.4476210829	24.8527185805	18.3673469387755
8205	Y0098	6	-33.4476210829	24.8527185805	10.2040816326531
8183	Y0098	7	-33.4476210829	24.8527185805	8.33333333333333
8184	Y0098	7	-33.4476210829	24.8527185805	0
8188	Y0098	8	-33.4476210829	24.8527185805	0
8241	Y0099	1	-33.5186899826	24.8066020198	77.5510204081633
8242	Y0099	1	-33.5186899826	24.8066020198	75.5102040816327
8243	Y0099	1	-33.5186899826	24.8066020198	28.5714285714286
8244	Y0099	1	-33.5186899826	24.8066020198	34.6938775510204
8222	Y0099	2	-33.5186899826	24.8066020198	58.3333333333333
8223	Y0099	2	-33.5186899826	24.8066020198	33.3333333333333
8224	Y0099	2	-33.5186899826	24.8066020198	56.25
8225	Y0099	2	-33.5186899826	24.8066020198	58.3333333333333
8226	Y0099	3	-33.5186899826	24.8066020198	62.5
8227	Y0099	3	-33.5186899826	24.8066020198	37.5
8228	Y0099	3	-33.5186899826	24.8066020198	58.3333333333333
8245	Y0099	4	-33.5186899826	24.8066020198	26.530612244898
8246	Y0099	4	-33.5186899826	24.8066020198	32.6530612244898
8247	Y0099	4	-33.5186899826	24.8066020198	51.0204081632653
8248	Y0099	4	-33.5186899826	24.8066020198	38.7755102040816
8249	Y0099	5	-33.5186899826	24.8066020198	48.9795918367347
8250	Y0099	5	-33.5186899826	24.8066020198	36.734693877551
8251	Y0099	5	-33.5186899826	24.8066020198	46.9387755102041
8252	Y0099	5	-33.5186899826	24.8066020198	38.7755102040816
8220	Y0099	6	-33.5186899826	24.8066020198	29.1666666666667
8221	Y0099	6	-33.5186899826	24.8066020198	35.4166666666667
8218	Y0099	7	-33.5186899826	24.8066020198	58.3333333333333
8219	Y0099	7	-33.5186899826	24.8066020198	58.3333333333333
8257	Y0099	8	-33.5186899826	24.8066020198	34.6938775510204
8258	Y0099	8	-33.5186899826	24.8066020198	36.734693877551
8329	Y0102	1	-33.381725	24.582584	57.1428571428571
8330	Y0102	1	-33.381725	24.582584	38.7755102040816
8331	Y0102	1	-33.381725	24.582584	59.1836734693878
8332	Y0102	1	-33.381725	24.582584	44.8979591836735
8304	Y0102	2	-33.381725	24.582584	58.3333333333333
8305	Y0102	2	-33.381725	24.582584	45.8333333333333
8306	Y0102	2	-33.381725	24.582584	39.5833333333333
8307	Y0102	2	-33.381725	24.582584	41.6666666666667
8312	Y0102	3	-33.381725	24.582584	58.3333333333333
8313	Y0102	3	-33.381725	24.582584	50
8314	Y0102	3	-33.381725	24.582584	45.8333333333333
8335	Y0102	4	-33.381725	24.582584	46.9387755102041
8336	Y0102	4	-33.381725	24.582584	53.0612244897959
8337	Y0102	4	-33.381725	24.582584	53.0612244897959
8338	Y0102	4	-33.381725	24.582584	57.1428571428571
8319	Y0102	5	-33.381725	24.582584	65.3061224489796
8320	Y0102	5	-33.381725	24.582584	59.1836734693878
8321	Y0102	5	-33.381725	24.582584	55.1020408163265
8322	Y0102	5	-33.381725	24.582584	57.1428571428571
8333	Y0102	6	-33.381725	24.582584	2.04081632653061
8334	Y0102	6	-33.381725	24.582584	4.08163265306122
8323	Y0102	7	-33.381725	24.582584	28.5714285714286
8324	Y0102	7	-33.381725	24.582584	42.8571428571429
8308	Y0102	8	-33.381725	24.582584	18.75
8309	Y0102	8	-33.381725	24.582584	10.4166666666667
8487	Y0107	1	-33.5209410265	24.9333850108	58.3333333333333
8488	Y0107	1	-33.5209410265	24.9333850108	54.1666666666667
8489	Y0107	1	-33.5209410265	24.9333850108	41.6666666666667
8490	Y0107	1	-33.5209410265	24.9333850108	43.75
8491	Y0107	2	-33.5209410265	24.9333850108	57.1428571428571
8492	Y0107	2	-33.5209410265	24.9333850108	57.1428571428571
8493	Y0107	2	-33.5209410265	24.9333850108	61.2244897959184
8494	Y0107	2	-33.5209410265	24.9333850108	55.1020408163265
8478	Y0107	3	-33.5209410265	24.9333850108	66.6666666666667
8480	Y0107	3	-33.5209410265	24.9333850108	45.8333333333333
8481	Y0107	3	-33.5209410265	24.9333850108	54.1666666666667
8500	Y0107	4	-33.5209410265	24.9333850108	55.1020408163265
8501	Y0107	4	-33.5209410265	24.9333850108	59.1836734693878
8502	Y0107	4	-33.5209410265	24.9333850108	75.5102040816327
8503	Y0107	4	-33.5209410265	24.9333850108	59.1836734693878
8508	Y0107	5	-33.5209410265	24.9333850108	40.8163265306122
8509	Y0107	5	-33.5209410265	24.9333850108	44.8979591836735
8510	Y0107	5	-33.5209410265	24.9333850108	42.8571428571429
8511	Y0107	5	-33.5209410265	24.9333850108	51.0204081632653
8479	Y0107	6	-33.5209410265	24.9333850108	33.3333333333333
8486	Y0107	6	-33.5209410265	24.9333850108	35.4166666666667
8512	Y0107	7	-33.5209410265	24.9333850108	34.6938775510204
8513	Y0107	7	-33.5209410265	24.9333850108	34.6938775510204
8495	Y0107	8	-33.5209410265	24.9333850108	59.1836734693878
8496	Y0107	8	-33.5209410265	24.9333850108	46.9387755102041
